# Supplementary material for: Activation of the hypothalamic-pituitary adrenal axis in response to a verbal fluency task and associations with task performance
Source: PLoS One. 2020 Apr 16;15(4):e0227721. doi: 10.1371/journal.pone.0227721 (PMC7161971; doi:10.1371/journal.pone.0227721)
Supplement: S2 File — (XLSX) [file pone.0227721.s002.xlsx]

## Sheet: Codebook
Codebook
Missings :
Missing values are coded '-66', '-77', or '-99'
Categorial variables:					Metric and ordinal variables:
Variable	Code	Label	Note		Variable	Explanation
Sex	1	Female			Age	Age in years
	2	Male			BMI	Body mass-index in kg/m2
	3	Other			BMI_group_WHO	BMI groups according to the WHO cut-off values
BMI_group_WHO	1	Underweight			Time_s0	Time of the first saliva sample s0 in hours
	2	Normal weight			SportsDays	Number of sports days per week
	3	Pre-obese			PSS_scale	Perceived Stress Scale
	4	Obese			CESD_scale	Depression scale from the Center for Epidemiological Studies
MaritalStatus	1	Single			PANAS_pos	Positive Affect
	2	Married			PANAS_neg	Negative Affect
	3	Partnership			cort_s0	Cortisol levels at t0 (nmol/l)
	4	Separated			cort_s1	Cortisol levels at t1 (nmol/l)
	5	Divorced			cort_s2	Cortisol levels at t2 (nmol/l)
	6	Widowed			ln_cort_s0	Natural logarithm of ln_cort_s0
Education	1	No degree			ln_cort_s1	Natural logarithm of ln_cort_s0
	2	Certificate of secondary education ('Hauptschulabschluss')			ln_cort_s2	Natural logarithm of ln_cort_s0
	3	Secondary school level ('Mittlere Reife')			cort_2_0_perc	Percentual cortisol increase between t2 and t0
	4	Vocational diploma ('Fachabitur')			sAA_s0	sAA levels at t0 (U/ml)
	5	General qualification for university entrance ('Abitur')			sAA_s1	sAA levels at t1 (U/ml)
	6	Bachelor‘s degree			sAA_s2	sAA levels at t2 (U/ml)
	7	Diploma or master‘s degree			sqrt_sAA_s0	Square root of sAA_s0
	8	PhD			sqrt_sAA_s1	Square root of sAA_s1
	9	Habilitation			sqrt_sAA_s2	Square root of sAA_s2
German	1	Yes	German as mother tongue		Sys_t0	Systolic blood pressure at t0 (mmHg)
	2	No			Sys_t1	Systolic blood pressure at t1 (mmHg)
Profession	1	Unemployed			Sys_t2	Systolic blood pressure at t2 (mmHg)
	2	Trainee			Dia_t0	Diastolic blood pressure at t0 (mmHg)
	3	Student			Dia_t1	Diastolic blood pressure at t1 (mmHg)
	4	Homemaker			Dia_t2	Diastolic blood pressure at t2 (mmHg)
	5	Employed			MAP_t0	Mean arterial pressure at t0 (mmHg)
	6	Self-employed			MAP_t1	Mean arterial pressure at t1 (mmHg)
	7	Official			MAP_t2	Mean arterial pressure at t2 (mmHg)
	8	Parental leave			HR_t0	Heart rate at t0 (beats per minute)
	9	On leave			HR_t1	Heart rate at t1 (beats per minute)
	10	Sabbatical			HR_t2	Heart rate at t2 (beats per minute)
	11	Early pension, incapable of working			stress_t0	Stress rating at t0
	12	Pension			stress_t1	Stress rating at t1
	13	Other			stress_t2	Stress rating at t2
PublicEvent	0	No	Participation during a public event		effort_t0	Effort rating at t0
	1	Yes			effort_t1	Effort rating at t1
Smoking	1	Yes, daily			effort_t2	Effort rating at t2
	2	Yes, sometimes			tired_t0	Tiredness rating at t0
	3	No			tired_t1	Tiredness rating at t1
Time_s0_group	1	Early (before 12 p.m)			tired_t2	Tiredness rating at t2
	2	Medium (between 12 p.m. and 18 p.m.)			VFT_perf_1	VFT performance in the first category
	3	Late (after 18 p.m.)			VFT_perf_2	VFT performance in the second category
Hypertension	0	No hypertension diagnosis			VFT_perf_mean	Mean VFT performance
	1	Hypertension diagnosis			VFT_foods	VFT performance in the category 'foods'
OralContraceptives	0	No	Use of oral contraceptives		VFT_emotional	VFT performance in the emotional category
	1	Yes			VFT_neutral	VFT performance in the neutral category
Alcohol_today	1	Yes, but less than 2 beverages and not within the last 2 hours	Alcohol consumtion on the study day
	2	Yes, more than 2 beverages
	3	No
Alcohol	1	No alcohol consumption	General alcohol consumption
	2	1 day per week
	3	2 days per week
	4	3 days per week
	5	4 days per week
	6	5 and more days per week
	7	Less than 1 day per week
Sports	1	Yes	Participating in regular exercises
	2	No
SportsType	1	Endurance
	2	Strength
	3	Relaxation
	12	Endurance + Strength
	13	Endurance + Relaxation
	123	Endurance + Strength + Relaxation
PSS_group	1	Low-chronically stressed
	2	High-chronically stressed
CESD_group_Stein	1	Non-depressed
	2	Depressed
Exclusion_BP	0	Inclusion
	1	Hypertension at t0
	9	Technical problems
VFT_cat_1	S	First VFT category was 'stress'
	K	First VFT category was 'disease'
	T	First VFT category was 'animals'
	L	First VFT category was 'foods'
VFT_cat_2	S	Second VFT category was 'stress'
	K	Second VFT category was 'disease'
	T	Second VFT category was 'animals'
	L	Second VFT category was 'foods'
VFT_order	1	First VFT category was 'stress' and the second was 'animals'
	2	First VFT category was 'stress' and the second was 'foods'
	3	First VFT category was 'disease' and the second was 'animals'
	4	First VFT category was 'disease' and the second was 'foods'
	5	First VFT category was 'animals' and the second was 'stress'
	6	First VFT category was 'foods' and the second was 'stress'
	7	First VFT category was 'animals' and the second was 'disease'
	8	First VFT category was 'foods' and the second was 'disease'
